# Supplementary material for: Integration of Chemometrics and Sensory Metabolomics to Validate Quality Factors of Aged Baijiu (Nianfen Baijiu) with Emphasis on Long-Chain Fatty Acid Ethyl Esters
Source: Foods. 2023 Aug 17;12(16):3087. doi: 10.3390/foods12163087 (PMC10453570; doi:10.3390/foods12163087)
Supplement: Supplementary file 1 [file foods-12-03087-s001.zip]

Archive with 1 entries (1 files):
- foods-2540326-supplementary.pdf
